# Supplementary material for: Branched DNA-Based Electrochemical Biosensor for Sensitive Nucleic Acids Analysis with Gold Nanoparticles as Amplifier
Source: Int J Mol Sci. 2023 Aug 8;24(16):12565. doi: 10.3390/ijms241612565 (PMC10454004; doi:10.3390/ijms241612565)
Supplement: Supplementary file 1 [file ijms-24-12565-s001.zip]

Archive with 1 entries (1 files):
- ijms-2521734-supplementary.pdf
